# Supplementary material for: Seroprevalence of Anti-SARS-CoV-2 IgG Antibodies in Healthcare Personnel in El Salvador Prior to Vaccination Campaigns
Source: Infect Dis Rep. 2024 Jun 7;16(3):531–42. doi: 10.3390/idr16030040 (PMC11203478; doi:10.3390/idr16030040)
Supplement: Supplementary file 1 [file idr-16-00040-s001.zip]

Archive with 1 entries (1 files):
- idr-2983483-supplementary.pdf
